# Supplementary material for: The Response of Airborne Mycobiome to Dust Storms in the Eastern Mediterranean
Source: J Fungi (Basel). 2021 Sep 25;7(10):802. doi: 10.3390/jof7100802 (PMC8540267; doi:10.3390/jof7100802)
Supplement: Supplementary file 1 [file jof-07-00802-s001.zip]

Archive with 2 entries (2 files):
- Air_Fungi_XP_v8_SI.pdf
- Supplementary_Fig_S1.zip
